# Supplementary material for: In Vivo Two-Photon Imaging Analysis of Dynamic Degradation of Hepatic Lipid Droplets in MS-275-Treated Mouse Liver
Source: Int J Mol Sci. 2022 Sep 1;23(17):9978. doi: 10.3390/ijms23179978 (PMC9456374; doi:10.3390/ijms23179978)
Supplement: Supplementary file 1 [file ijms-23-09978-s001.zip]

Archive with 7 entries (7 files):
- Supplementary materials_revised.pdf
- Supplementary Table_S1.pdf
- Video S1.mp4
- Video S2.mp4
- Video S3.mp4
- Video S3_DMSO.mp4
- Video S3_MS-275.mp4
